# Supplementary material for: The Occurrence and Meta-Analysis of Investigations on Intestinal Parasitic Infections Among Captive Wild Mammals in Mainland China
Source: Vet Sci. 2025 Feb 18;12(2):182. doi: 10.3390/vetsci12020182 (PMC11860343; doi:10.3390/vetsci12020182)
Supplement: Supplementary file 1 [file vetsci-12-00182-s001.zip]

Archive with 3 entries (3 files):
- Supplementary Data S1.pdf
- Supplementary Data S2.xlsx
- Supplementary Data S3.xlsx
