# Supplementary material for: The Occurrence and Meta-Analysis of Investigations on Intestinal Parasitic Infections Among Captive Wild Mammals in Mainland China
Source: Vet Sci. 2025 Feb 18;12(2):182. doi: 10.3390/vetsci12020182 (PMC11860343; doi:10.3390/vetsci12020182)
Supplement: Supplementary file 1 [file vetsci-12-00182-s001.zip › Supplementary Data S2.xlsx]

## Sheet: Sheet1
	Study	Family	Animals(host)	Protozoan										Nematode																								Trematode								Blastocystidea	Microspora	Cestoda
				Protozoa	Entamoeba spp.	Coccidiosis	Eimeriidae Schneider	Isospora spp.	Trichomonad	Giardia	Cryptosporidium spp.	Cyclospora	Balantidium coli	Nematode	Ascaridia sp.	Parascaris equorum	Toxascaris leonina	Toxocara cati	Toxocara canis	Toxocara spp.	Capillaria	Trichostrongylus	Trichocephalus spp.	Trichuris trichiura	Strongylus	Strongyloides	Heterkis	Cooperia	Nematodirus spp.	Oxyuridae	Hookworm	Enterobius	Physaloptera	Stephanurus dentatus	Oesophagostomum dentatum	Globocephalus urosubulatus	Metastrongylus apri	Fasciola	Echinostoma spp.	Clonorchis spp.	Schistosomatidae	Cryptogonimidae	Fasciolopsis	Fasciola hepatica	Fasciolidae	Blastocystis sp.	Enterocytozoon bieneusi	Cestode	Moniezia
1	Zheng et al.,2012[34]	Felidae	Panthera Leo			2									3
		Felidae	Panthera tigris tigris
		Felidae	Panthera tigris altaica
		Felidae	Panthera pardus
		Felidae	Panthera pardus fusca
		Canidae	Canis lupus
		Canidae	Alopex lagopus
		Ailuridae	Ailurus fulgens
		Ursid	Ailuropoda melanoleuca
		Suidae	Sus scrofa			1							2
		Viverridae	Paguma larvata
		Ursid	Ursus thibetanus
		Cervidae	Cervus nippon			1							2									2						3																					2
		Cervidae	Cervus canadensis																					1																									1
		Cervidae	Elaphurus davidianus																					2				3
		Equidae	Equus quagga
		Giraffidae	Giraffa camelopardalis																			2						2
		Macropodidae	Macropus
		Camelidae	Vicugna pacos																			2
2	Jin et al.,2011[31]	Felidae	Panthera tigris			3								44																								25
		Felidae	Panthera leo			1								7																								8
		Ursid	Ursidae											11																								6
		Felidae	Panthera tigris			4								4
		Felidae	Panthera leo × Tigris											1
		Ursid	Ursidae											1
		Canidae	Canis lupus											1
		Felidae	Panthera pardus											1
3	Pei et al.,2021[46]	NO-Family	/			1																		11
		NO-Family	/			2																			3
		NO-Family	/			1									1
		NO-Family	/
		NO-Family	/
		NO-Family	/			1									3										3
		NO-Family	/			1
		NO-Family	/			3
4	Qi et al.,2009[26]	Camelidae	Vicugna pacos
		Hippopotamidae	Hippopotamus amphibius
		Camelidae	Camelus																				2
		Equidae	chuan-hourse
		Equidae	Equus quagga；Equus zebra；Equus grevyi
		Bovidae	Pseudois nayaur																						1
		Bovidae	Capra sibirica			1
		Bovidae	Capra hircus			3																			3
		Bovidae	Bos taurus domesticus			2
		Bovidae	Bubalus bubalus
		Bovidae	Budorcas taxicolor																						1
		Bovidae	Poephagus mutus			1
		Equidae	Equus asinus
		Elephantidae	Elephas maximus Linnaeus
		Elephantidae	Loxodonta																						6
		Cervidae	Elaphurus davidianus
		Cervidae	Dama dama
		Cervidae	Rusa unicolor
		Cervidae	Cervus canadensis
		Cervidae	Cervus nippon
		Macropodidae	Macropus
		Giraffidae	Giraffa camelopardalis
5	Peng et al.,2021[47]	Hylobatidae	Hylobates hoolock		1																		1			2
		Hylobatidae	Nomascus leucogenys																				1
		Hylobatidae	Nomascus annamensis		4	1							5		1								12			4					1
		Cercopithecidae	Rhinopithecus		4	1							1										17			8					5
		Cercopithecidae	Macaca																												3
		Cercopithecidae	Marmoset																				1
		Cercopithecidae	Macaca assamensis		2																		4			1
		Cercopithecidae	Macaca assamensis																							2
		Cercopithecidae	Erythrocebus patas																				6
		Cercopithecidae	Macaca fascicularis																				1
		Cercopithecidae	Colobus polykomos		1																		7			1
		Cercopithecidae	Eulemur fulvus		1								1										1
		Cercopithecidae	Papio																				1
		Cercopithecidae	Mandrillus sphinx		1								1										1
		Hominidae	Pan troglodytes		3	2									1
		Hominidae	Pongo
		Cebidae	Sapajus apella										1
		lemurs	Lemur catta		1																		3			3
		Cebidae	Saimiri sciureus										1		2								1
6	Luo et al.,2015[38]	Giraffidae	Giraffa camelopardalis			13									22							158	7															2										9
		Elephantidae	Elephas maximus			1
		Equidae	Pony																							2																						1
		Bovidae	Kobus ellipsiprymnus																			1
		Bovidae	Budorcas taxicolor
		Bovidae	Oryx gazella			1
		Bovidae	Antidorcas marsupialis																			1
		Bovidae	Tragelaphus oryx			2																7
		Bovidae	Connochaetes			2																8
		Equidae	Equus burchellii																												1
		Bovidae	Pantholops hodgsonii																			1
		Cervidae	Cervus nippon
		Camelidae	Lama glama
		Camelidae	Camelus
		Bovidae	Oryx dammah			1																4
		Bovidae	Aepyceros melampus			1									1							2
		Bovidae	Oryx dammah																			2
		Bovidae	Damaliscus pygargus												1							3
		Hominidae	Pan troglodytes			6																				1
		Hominidae	Pongo pygmaeus			2									2
		Cercopithecidae	Trachypithecusvetulus																				2
		Cercopithecidae	Presbytisleucocephalus																				2
		Cercopithecidae	Trachypithecus delacouri																				3			1
		Cercopithecidae	Phgathrix nemaeus																				3
		Cercopithecidae	Trachypithecus francoisi												1								4			1																						2
		Cercopithecidae	Mandrillus sphinx																				1
		Cercopithecidae	Chlorocebus aethiops
		Cebidae	Callimico goeldii
		Pitheciidae	Chiropotes satanas
		lemurs	Eulemur fulvus
		Atelidae	Ateles geoffroyi
		Cebidae	Saimiri sciureus																							1
		Atelidae	Alouatta pigra
		Hylobatidae	Hylobates moloch																				1			1
		Hylobatidae	Hylobates pileatus																				2			3
		Hylobatidae	Symphalangus syndactylus			1
7	Chen et al.,2013[35]	Giraffidae	Giraffa camelopardalis																						2
		Equidae	Equus quagga；Equus zebra；Equus grevyi													2
		Bovidae	Connochaetes																																									4
		Cervidae	Cervus canadensis																						1
		Camelidae	Camelus			1																							1			1
		Bovidae	Pseudois nayaur											2
		Bovidae	Budorcas taxicolor																						1				1
		Camelidae	Vicugna pacos			1
		Cervidae	Muntiacus muntjak											2
		Equidae	Pony
		Bovidae	antelope																						2
		Felidae	Panthera tigris ssp. amoyensis														3
		Felidae	Panthera tigris altaica														2	2					1
		Felidae	Panthera leo														1	3
		Felidae	Puma concolor																												1
		Felidae	Felis lynx																1																			1
		Ursid	Ursus arctos											1	1
		Cercopithecidae	Erythrocebus patas																													2																1
		Hylobatidae	Hylobatidae																													1
		Cercopithecidae	Rhinopithecus																													1
		Cercopithecidae	Mandrillus sphinx																													2
		Cercopithecidae	Macaca leonina																													2
8	Zheng et al.,2019[44]	Camelidae	Vicugna pacos	1											3
		Camelidae	Camelus												2
		Bovidae	Tragelaphus oryx												2																1
		Cervidae	Przewalskium albirostris																																			1
		Cervidae	Cervus nippon												1																1
		Bovidae	Pseudois nayaur												2																1
		Bovidae	Connochaetes																							1					1
		Giraffidae	Giraffa camelopardalis																							3
		Macropodidae	Macropus			1									2											1
		Elephantidae	Elephantidae																							1
		Felidae	Panthera tigrisssp.tigris(white)
		Felidae	Panthera tigris ssp. amoyensis												1											5
		Felidae	Panthera leo												3
		Felidae	Panthera pardus			1									1																1
		Canidae	Vulpes vulpes																							2												2
		Canidae	Canis lupus	1											3																2
		Ursid	Ursus arctos																							1					1							1
		Ursid	Ursus arctos												2
		Ursid	Ailuropoda melanoleuca												1											1					1
		Ursid	Ursus thibetanus
		Hystricidae	Hystricidae
		lemurs	Lemur catta												2
		Cercopithecidae	Mandrillus sphinx												2
		Cercopithecidae	Rhinopithecus																							3
		Hylobatidae	Hylobates hoolock												4
		Cercopithecidae	Erythrocebus patas	1											1
		Cercopithecidae	Trachypithecus francoisi			1																				3
9	Yan et al.,2022[51]	Giraffidae	Giraffa camelopardalis
		Cervidae	Cervus nippon		1	32									2									3		6
		Cervidae	Dama dama		6	3
		Cervidae	Przewalskium albirostris		1
		Cervidae	Cervus canadensis		1
		Cervidae	Hydropotes inermis		3	1
		Camelidae	Vicugna pacos			4																		6		5
		Camelidae	Camelus		2																					1
		Bovidae	Bos mutus			1
		Equidae	Equus quagga；Equus zebra；Equus grevyi			1																				1
		Equidae	pony												2
		Equidae	Mongolica												1											13
		Caprid	Capra hircus		2	4
		Bovidae	Tibetan sheep			5
		Bovidae	Capra hircus			2																				2
		Bovidae	Ovis ammon		2																			1		1
		Elephantidae	Elephantidae
		Cercopithecidae	Macaca		4	2																		3
		Cercopithecidae	Rhinopithecus																					2
		Cercopithecidae	Papio hamadryas																					2
		Myocastoridae	Myocastor coypus																					1
		Hystricidae	Hystricidae																					1
		Mustelidae	Meles meles
		Canidae	Vulpes
		Canidae	Canis lupus												1
		Felidae	Panthera tigris			2									9																																	1
		Felidae	Panthera leo			1									2
		Felidae	Panthera pardus		1										1
		Ursid	Ursus thibetanus			3
10	Dang et al.,2008[25]（No detail）	Cercopithecidae	Macaca mulatta
		Felidae	Panthera tigris
		Felidae	Panthera pardus fusca
		Felidae	Panthera pardus
		Canidae	Canis
		Ursidae	Helarctos malayanus
		Canidae	Vulpes
		Cercopithecidae	Rhinopithecus roxellanae
		Cebidae	Cebus apella
		Cercopithecidae	Macaca nemestrina
		Cercopithecidae	Macaca fascicularis Raffles
		Cercopithecidae	Macaca thibetana
		Felidae	Prionailurus bengalensis
		Canidae	Nyctereutes procyonoides
		Canidae	Vulpes
		Cercopithecidae	Mandrillus sphinx
		Cercopithecidae	Macaca thibetana
		Cercopithecidae	Papio hamadryas
		Viverridae	Paguma larvata
		Canidae	Vulpes
		Canidae	Vulpes
		Hystricidae	Hystricidae
		Felidae	Neofelis nebulosa
		Tylopoda	Lama glama
		Tylopoda	Camelus bactrianus ferus
		Equidae	Equus caballus
		Equidae	Equus zebra
		Bovidae	Pseudois nayaur
		Bovidae	Capra sibirica
		Bovidae	Capra hircus
		Bovidae	Bos taurus domesticus
		Bovidae	Budorcas taxicolor
		Bovidae	Bubalus bubalus
		Bovidae	Bos mutus
		Bovidae	Poephagus mutus
		Cervidae	Elaphurus davidianus
		Cervidae	Dama dama
		Cervidae	Rusa unicolor
		Cervidae	Cervus canadensis
		Cervidae	Cervus nippon
		Cervidae	Giraffa camelopardalis
11	He et al.,2017[39]	Cercopithecidae	Rhinopithecus			2																	5
		Hominidae	Pan troglodytes																													1
		Cercopithecidae	Papio hamadryas																				1
		Cercopithecidae	Papio anubis																				1
		Cercopithecidae	Macaca nemestrina
		Cebidae	Cebus nigrivittatus
12	Yang et al.,2011[32]	Camelidae	Camelus			1					1												2		2
		Cervidae	Cervus canadensis		1
		Bovidae	Pseudois nayaur			1																			1
		Struthionidae	Struthio camelus		2
		Canidae	Alopex lagopus			1
		Canidae	Nyctereutes procyonoides			1
		Ailuridae	Ailurus fulgens																						1
		Sciuridae	Marmota bobak			1
		Cercopithecidae	Rhinopithceus roxellanae		1																		2
		Cercopithecidae	Macaca		2																		2
		Cervidae	Elaphurus davidianus		1	1
		Cervidae	Cervus canadensis		1
		Cervidae	Dama dama																				1		1
		Cervidae	Cervus nippon		2	1
		Camelidae	Camelus																				2		2
		Hystricidae	Hystricidae			2									2								2
		Felidae	Panthera tigris altaica												4
		Felidae	Panthera leo												2
		Canidae	Vulpes vulpes												1								1
		Canidae	Nyctereutes procyonoides												2								2
		Cercopithecidae	Macaca		2																		2
		Cercopithecidae	Rhinopithecus		1																		2		1
		Cercopithecidae	Macaca																				2
		Phasianidae	Phasianus colchicus			2															1
		Phasianidae	Pavonini			3									3						3
		Struthionidae	Struthio camelus		3	2																			3
		Columbidae	Columba			2									2
13	Zhao et al.,2021[48]	Felidae	Panthera tigris altaica					19									52	43
14	Cai et al.,2009[27]	Anatidae	Cygnus																																											2
		Phasianidae	Pavonini		3	1									2						2																									2		2
		Phasianidae	Crossoptilon mantchuricum																																											2
		Bovidae	Budorcas taxicolor		2
		Bovidae	Capricornis sumatraensis		2
		Bovidae	Naemorhedus goral		3																																	1								2
		Ursid	Ursus thibetanus		1
		Ursid	Ailuiopodidae melanoleuca
		Ailuridae	Ailurus fulgens
		Phasianidae	Tragopan emminckii		1																																									1
		Phasianidae	Chrysolophus pictus												1																															1
		Suidae	Sus scrofa		1										3																															1
		Cercopithecidae	Rhinopithecus roxellanae		11																1																									8
		Cercopithecidae	Macaca mulatta		1
		Moschidae	Moschus berezovskii								1
		Cervidae	Muntiacus reevesi																																											2		1
		Cervidae	Cervusnippon temminck								2																																			1
		Felidae	Panthera pardus
15	Ji et al.,2017[40]	Giraffidae	Giraffe												2
		Cervidae	Dama dama
		Cervidae	Dama dama												1																							1
		Equidae	Equus quagga；Equus zebra；Equus grevyi												2										1													1
		Cervidae	Cervus canadensis												6										1
		Bovidae	Dairy cattle	1																																		1
		leporidae	Netherland Dwar	1											1																							1
		Bovidae	Bos mutus	1											1
		Equidae	Equus kiang												2
		Bovidae	Ovis ammon												6																2
		Camelidae	Camelus												2
		Cervidae	Cervus nippon												5																1
		Canidae	Canis lupus	1											1
		Canidae	Canis lupus familiaris												2
		Suidae	Sus scrofa	1											2																1
		Ursid	Ursus arctos												2
		Ursid	Ursus arctos																						1						1
		Canidae	Nyctereutes procyonoides	1
		Cebidae	Saimiri sciureus												1
		Cercopithecidae	Macaca thibetana												4
		Hylobatidae	Hylobatidae																				1
16	Zhao et al.,2014[37]	Felidae	Panthera tigris altaica												3
		Felidae	Panthera Leo												2
		Felidae	Panthera pardus fusca
		Felidae	Panthera uncia			2									6
		Felidae	Panthera pardus
		Felidae	Felis bieti												4
		Felidae	Prionailurus bengalensis												1
		Felidae	Otocolobus manul												1
		Felidae	Felis lynx			1									2
		Felidae	Canis lupus												7
		Ursid	Ursus arctos											1	1
		Ursid	Ursus arctos												1
		Ursid	Ursus thibetanus
		Ailuridae	Ailurus fulgens
		Procyonidae	Procyon lotor											1	4
		Bovidae	Procapra przewalskii			1								1
		Bovidae	Capra sibirica
		Bovidae	Ovis ammon			1
		Cervidae	Cervus nippon			7
		Cervidae	Przewalskium albirostris			3								1
		Cervidae	Cervus canadensis			1
		Giraffidae	Giraffa camelopardalis
		Macropodidae	Macropus
		Cebidae	Saimiri sciureus
17	Qi et al.,2011[33]	Ursid	Ailuropoda melanoleuca			1									5
		Elephantidae	African Elephants
		Hystricidae	Loxodonta			3																	2
		Camelidae	Camelus																						2
		Equidae	Equus quagga；Equus zebra；Equus grevyi
		Bovidae	Pseudois nayaur		2	3
		Equidae	Equus asinus																						4
		Cervidae	Cervus nippon		6	5																			4																							2
		Cervidae	Elaphurus davidianus		6																				1													2										5
		Cervidae	Cervus canadensis		7	2																	3		8
		Cervidae	Dama dama		8	1																	4		5													1
		Cebidae	Saimiri sciureus
		Hylobatidae	Hylobatidae		1																		1																									1
		Cercopithecidae	Rhinopithecus																				2
		Cercopithecidae	Trachypithecus francoisi		2																		2
		Cercopithecidae	Panthera pardus		3																		5
		Canidae	Canis rufus																						1
		Felidae	Panthera tigrisssp.tigris(white)			1
		Felidae	Panthera tigris altaica			1									1
		Ursid	Ursus thibetanus																						2
		Ursid	Ursus arctos												1										1
		Felidae	Panthera Leo			1									2
		Felidae	panthera leo			1
		Felidae	Panthera onca			1
		Felidae	Panthera uncia			1									1
		Felidae	Panthera pardus			3
		Felidae	Acinonyx jubatus			2
		Canidae	Canis lupus																						2
		Viverridae	Paguma larvata
		Procyonidae	Procyon lotor												2
		Alaudidae	Melanocorypha mngolica
		Phasianidae	Pavo cristatus			2															2
		Numididae	Numididae			1
		Sturnidae	Gracula religiosa			1
		Columbidae	Columba			4									3						2
		Psittacidae	Melopsittacus undulatus
		Phasianidae	Crossoptilon auritum
		Accipitridae	Aegypius monachus
		Dromaiidae	Dromaius novaehollandiae
		Struthionidae	Struthio camelus		2
		NO-Family	Mixed waterfowl			22									13						27				7
18	Zhou et al.,2013[36]	Canidae	Alopex lagopus			1
		Canidae	Nyctereutes procyonoides			1
		Ailuridae	Ailurus fulgens																						1
		Sciuridae	Marmota bobak
		Cercopithecidae	Rhinopithecus		1																		2
		Cercopithecidae	Macaca		2																		2
		Camelidae	Camelus			1					1												2		1
		Cervidae	Cervus canadensis		1
		Bovidae	Pseudois nayaur		1	1																			1
		Felidae	Panthera Leo												3
		Felidae	Panthera tigris altaica												4
		Canidae	Vulpes vulpes												1								1
		Cercopithecidae	Rhinopithecus		2																		3		3
		Cervidae	Elaphurus davidianus		1	1
		Cervidae	Cervus nippon																				3		3
		Camelidae	Camelus								2												2		2
		Hystricidae	Hystricidae			1									1								1
		Phasianidae	Pavo cristatus			2
		Columbidae	Columba			2									2
		Phasianidae	Phasianus colchicus			2
		Struthionidae	Struthio camelus		3	3									3								3		3
19	Xiao et al.,2019[45]	Camelidae	Vicugna pacos																				3
		Camelidae	Vicugna pacos																													1
		Bovidae	Ovis ammon																				1									1
		Bovidae	Capra hircus																												1
		Bovidae	Oryx																				2
		Bovidae	Budorcas taxicolor																												1
		Bovidae	Poephagus mutus																												1
		Equidae	Equuscaballus																												1
		Equidae	Equus quagga；Equus zebra；Equus grevyi																				3
		Equidae	Equus asinus																				1
		Giraffidae	Giraffa camelopardalis																													3
		Felidae	Panthera tigris tigris															1
		Felidae	Panthera tigris tigris			1
		Felidae	Panthera tigris altaica																																								1
		Felidae	Panthera tigris altaica					1
		Felidae	Panthera tigris altaica																																														1
		Felidae	Panthera tigrisssp.tigris(white)														1
		Felidae	panthera leo															1
		Felidae	Panthera Leo															2
		Felidae	Panthera pardus																																								1
		Ursid	Ursidae																				2
		Ursid	Ursus arctos											2
		Ursid	Ursus arctos												1
		Canidae	Canis lupus											1
		Hystricidae	Hystricidae												1
		Hylobatidae	Nomascus leucogenys																													2
		Cercopithecidae	Erythrocebus patas																													2
		Cercopithecidae	Papio																													1
		Cercopithecidae	Macaca leonina																													1
		Cercopithecidae	Macaca leonina																				1
		Cercopithecidae	Macaca																													1
		Hominidae	Pongo																												1
		lemurs	Lemur catta			1
		Phasianidae	Pavo cristatus																				1
		Psittacidae	Aratinga solstitialis																												1
		Phoenicopteridae	Phoenicopteridae																												1
20	Lu et al.,2010[29]	Phasianidae	Chrysolophus pictus				2								4																	2														42
		Phasianidae	Pavo cristatus		1		2	5						1	2								2									2						2								4
		Phasianidae	Tragopan temminckii		1																																									2
		Anatidae	Cygnus cygnus																																											2
		Phasianidae	Crossoptilon mantchuricum																																											3
		Bovidae	Naemorhedus goral		4																																	1								2
		Bovidae	Capricornis sumatraensis		2																																	2
		Cervidae	Muntiacus		4																																									2
		Cervidae	Cervus nippon		1					1	2																																			1
		Moschidae	Moschus berezovskii		1						1
		Bovidae	Budorcas taxicolor		2
		Ursid	Ursus thibetanus		1
		Ursid	Ailuropoda melanoleuca		5																																	2								2
		Ailuridae	Ailurus fulgens
		Felidae	Panthera pardus
		Suidae	Sus scrofa		1		1						1		4																			1	1	1	1									1
		Cercopithecidae	Rhinopithecus		12																											1
		Cercopithecidae	Macaca		8																																									2
21	Qi et al.,2009[28]	Sciuridae	Sciuridae			35																			17						11
22	Li et al.,2010[30]	NO-Family	Primates							3													2									17			1
		NO-Family	Primates												2																	19			5
		NO-Family	Primates																				4									7			2
		NO-Family	Primates																				4									7			12
		NO-Family	Primates		1																		5									26			4
		NO-Family	Primates												1								1									5
		NO-Family	Primates				4																1									11
		NO-Family	Primates																													3
		NO-Family	Primates																													16
		NO-Family	Primates																													12
		NO-Family	Primates																													2
		NO-Family	Primates																				1									1			1
		NO-Family	Primates																													5
		NO-Family	Primates																				3									4
23	Yu et al.,2017[41]	Cercopithecidae	Rhinopithecus			2																										17
		Cercopithecidae	Rhinopithecus																													1
		Cercopithecidae	Rhinopithecus		1	17				1	1																					22
		Cercopithecidae	Rhinopithecus		2	1					1												1									6
		Cercopithecidae	Rhinopithecus								1																					31
		Cercopithecidae	Rhinopithecus		13	2																										19
24	Li et al.,2017[42]	NO-Family	/		11			5		1	1												2									14
		NO-Family	/		22			4		3													2									22
		NO-Family	/		17			22		1		2																				27
		NO-Family	/		332			14		25	7	1			32								88								9	238	25
		NO-Family	/		21			2															1									27
		NO-Family	/		22			1			4												5									1
		NO-Family	/		471			6			5	1											2									189
		NO-Family	/		1 2			1		1	1												1									3
		NO-Family	/		18																		1									2
		NO-Family	/		148			3		3		1											92								7	1
		NO-Family	/		54			6				2											12									36
25	Qi et al.,2023[52]	FelineFelidae	Panthera uncia		1
		FelineFelidae	Panthera tigris		1
		FelineFelidae	Panthera leo
		CervidaeCervidae	Przewalskium albirostris		2																																									1
		CervidaeCervidae	Cervus nippon		8
		BovidaeBovidae	Pseudois nayaur		6
		BovidaeBovidae	Ovis ammon hodgsoni		1
		BovidaeBovidae	Ovis musimon		2
		CanidaeCanidae	Canis lupus		2
		CanidaeUrsid	Ursidae		3																																									1
26	Zhang et al.,2021[49]	Camelidae	Camelus bactrianus							2	4																																			2	4
		Cervidae	Cervus nippon																																											18	12
		Camelidae	Vicugna pacos
		Equidae	Equus caballus
		Equidae	Equus zebra
		Macropodidae	Macropus giganteus
		Macropodidae	Macropus rufogriseus								1																																			1	4
		Cervidae	Dama dama																																												1
		Bovidae	Capra hircus
		Cervidae	Cervus albirostris																																											1	2
		Bovidae	Bos mutus																																											2
		Bovidae	Ovis ammon
		Equidae	Pony								1																																			2
		Hippopotamidae	Hippopotamus amphibius
		Cervidae	Elaphurus davidianus
		Giraffidae	Giraffa camelopardalis																																											3	3
		Rhinocerotinae	Dicerorhinus																																												1
		Bovidae	Connochaetes																																												2
		Canidae	Canis lupus L
		Canidae	Ursus thibetanus																																												1
		Canidae	Ursus arctos																																												3
		Ailuridae	Ailurus fulgens
		Canidae	Vulpes
		Procyonidae	Procyon lotor																																											1	1
		Procyonidae	Nasuella olivacea
		Suidae	Fragrance pig
		Hystricidae	Hystricidae
		Mongoose	Suricata suricatta
		Felidae	Panthera leo																																												3
		Felidae	Panthera pardus																																											1	2
		Felidae	Panthera leo																																												2
		Felidae	Leptailurus serval																																												1
		Felidae	DragonLi
		Ursid	Helarctos malayanus Raffles																																												1
		Felidae	Panthera tigris ssp.altaica																																												3
		Felidae	Panthera tigris Amoyensis								1																																				1
		Myrmecophagidae	Vermilingua
		Elephantidae	Elephantidae																																												3
		Canidae	Vulpes zerda
		Canidae	Vulpes vulpes fulva
		Cercopithecidae	Colobus guereza																																											3	3
		Cebidae	Saimiri sciureus								1																																			1	1
		Cercopithecidae	Chlorocebus sabaeus																																											2	1
		Cercopithecidae	Erythrocebus patas																																											2	1
		Cebidae	Cebus apella								1
		Cercopithecidae	Macaca																																											1	4
		Hominidae	Pan troglodytes																																											2
		Hominidae	Pongo																																											1
		Hominidae	Gorilla																																											1
		Cercopithecidae	Macaca arctoides																																												1
		Atelidae	Alouatta seniculus
		Cercopithecidae	Rhinopithecus																																											1	3
		Cercopithecidae	Macaca leonine																																											1	1
		Hylobatidae	Hylobatidae																																												1
		Cercopithecidae	Cercocebus																																											2	1
		Cebidae	Cebus capucinus
		Cercopithecidae	Cercopithecus
		Cercopithecidae	Macaca fascicularis																																											1
		Cercopithecidae	Macaca fuscata																																											1
		/	Struthio camelus								1																																			6
		Struthionidae	Dromaius novaehollandiae																																												11
		Phasianidae	Pavonini																																											3	1
		Phasianidae	Crossoptilon auritum																																											1
		Gruidae	Anthropoides virgo
		Phasianidae	Chrysolophus pictus
		Phasianidae	Syrmaticus reevesii																																												1
		Phasianidae	Meleagris gallopavo																																											1
		Bucerotidae	Buceros bicornis
		Bucerotidae	Anthracoceros coronatus																																												2
		Psittacidae	Psittacidae																																												1
		Psittacidae	Amazona collaria																																												1
		Toucans	Ramphastos toco
		Gruidae	Ciconia nigra																																												1
		Gruidae	Grus japonensis																																												1
		Gruidae	Grus leucogeranus
		Gruidae	White feather crane																																												1
		Anatidae	Cygnus cygnus								2																																			1	1
27	Zhang et al.,2021[50]	NO-Family	/							4																																					19
		NO-Family	/							8	3																																				2
28	Lu et al.,2018[43]	NO-Family	/		7	4					3				7								4
		NO-Family	/		9	9																	12		3
		NO-Family	/		3	6					3										1		3		3
29	An et al.,2024[53]	NO-Family	/		7	4					3				7								4
		NO-Family	/		9	9																	12		3
[truncated: 4 more columns]
