# Supplementary material for: The Occurrence and Meta-Analysis of Investigations on Intestinal Parasitic Infections Among Captive Wild Mammals in Mainland China
Source: Vet Sci. 2025 Feb 18;12(2):182. doi: 10.3390/vetsci12020182 (PMC11860343; doi:10.3390/vetsci12020182)
Supplement: Supplementary file 1 [file vetsci-12-00182-s001.zip › Supplementary Data S3.xlsx]

## Sheet: Sheet1
The publications were evaluated risk of bias with a quality assessment checklist. The following items were examined and given a score base on a simple scale system (“2”/“green” for yes, “0”/“red” for no, or “1”/“yellow” for unsure).
No.	Study ID	时间	作者加发表时间		① Is the research question/objective clearly described and stated?	② Is the source of wild mammals clearly stated?	③ Is the sampling time clearly stated?	④ Is the parasite detection method clearly and detailed described?	⑤Is the intestinal parasites classified?	⑥ Is the classification of animals clearly specified?	Total
1	Zheng et al.,2012[34]	2012	Zheng et al.2012		2	2	2	2	2	1	11
2	Jin et al.,2011[31]	2011	Jin et al.2011		2	2	2	2	1	1	10
3	Pei et al.,2021[46]	2021	Fei et al.2021		2	2	2	1	2	2	11
4	Qi et al.,2009[26]	2009	Qi et al.2009		2	2	2	1	1	1	9
5	Peng et al.,2021[47]	2021	Peng et al.2021		2	2	2	1	2	1	10
6	Luo et al.,2015[38]	2015	Luo et al.2015		2	2	2	2	2	2	12
7	Chen et al.,2013[35]	部分数据缺失	Chen et al.部分数据缺失		2	2	2	2	2	2	12
8	Zheng et al.,2019[44]	2019	Zheng et al.2019		2	2	0	2	2	2	10
14	Yan et al.,2022[51]	2022	Yan et al.2022		2	2	2	2	2	2	12
16	Dang et al.,2008[25]	2008	Dang et al.2008		2	2	2	2	2	2	12
17	He et al.,2017[39]	2017	He et al.2017		2	2	2	2	2	1	11
19	Yang et al.,2011[32]	2011	Yang et al.2011		2	2	0	1	2	2	9
20	Zhao et al.,2021[48]	2021	Zhao et al.2021		2	2	2	2	2	1	11
22	Cai et al.,2009[27]	2009	Cai et al.2009		2	2	2	1	2	2	11
23	Ji et al.,2017[40]	2017	Ji et al.2017		2	2	2	2	2	2	12
25	Zhao et al.,2014[37]	2014	Zhao et al.2014		2	2	2	2	1	2	11
26	Qi et al.,2011[33]	2011	Qi et al.2011		2	2	2	1	2	2	11
28	Zhou et al.,2013[36]	2013	Zhou et al.2013		2	2	2	1	2	2	11
29	Xiao et al.,2019[45]	2019	Xiao et al.2019		2	2	2	2	2	2	12
30	Lu et al.,2010[29]	2010	Lu et al.2010		2	2	2	2	2	1	11
31	Qi et al.,2009[28]	2009	Qi et al.2009		2	2	0	1	2	1	8
32	Li et al.,2010[30]	2010	Li et al.2010		2	2	2	2	2	1	11
33	Yu et al.,2017[41]	2017	Yu et al.2017		2	2	2	2	2	1	11
34	Li et al.,2017[42]	2017	Li et al.2017		2	2	2	2	2	1	11
35	Qi et al.,2023[52]	2023	Qi et al.2023		2	2	2	2	1	2	11
36	Zhang et al.,2021[49]	2021	Zhang et al.2021		2	2	2	2	2	1	11
38	Zhang et al.,2021[50]	2021	Zhang et al.2021		2	2	2	2	2	2	12
40	Lu et al.,2018[43]				2	0	0	2	2	0	6
41	An et al.,2024[53]				2	2	2	2	2	0	10
